# Supplementary material for: 2-D Molecular Alloy Ru–M (M = Cu, Ag, and Au) Carbonyl Clusters: Synthesis, Molecular Structure, Catalysis, and Computational Studies
Source: Inorg Chem. 2022 Sep 7;61(37):14726–41. doi: 10.1021/acs.inorgchem.2c02099 (PMC9490753; doi:10.1021/acs.inorgchem.2c02099)
Supplement: Supplementary file 1 — ic2c02099_si_001.xyz [file ic2c02099_si_001.xyz]

51
[CuRu6(CO)22]�
Ru       2.476826000     -0.588695000     -1.611497000
Ru       4.211817000      0.247896000      0.544213000
Ru       1.460949000      0.283761000      1.080259000
Ru      -1.433948000     -0.165294000      1.144741000
Ru      -4.195818000     -0.241337000      0.664051000
Ru      -2.524555000      0.487406000     -1.583183000
Cu      -0.018234000     -0.044133000     -1.045333000
C        2.401177000      1.242847000     -2.198221000
C        1.351702000     -1.126930000     -3.019418000
C        2.232140000     -2.297673000     -0.764293000
C        4.170826000     -0.974029000     -2.375059000
C        3.922379000      2.080154000      0.030162000
C        5.980940000      0.241186000     -0.133409000
C        4.451063000      0.752046000      2.335385000
C        4.295331000     -1.616835000      1.020476000
C        1.099496000      1.999469000      0.310082000
C        1.518650000     -1.455600000      1.881892000
C        1.411952000      1.027568000      2.754882000
C       -1.458433000      1.638050000      1.792885000
C       -1.319544000     -0.745603000      2.879390000
C       -1.118522000     -1.950159000      0.529607000
C       -4.264392000      1.626880000      1.127420000
C       -4.365524000     -0.730214000      2.467542000
C       -5.985430000     -0.233994000      0.043537000
C       -3.937869000     -2.078423000      0.151713000
C       -2.359681000      2.255604000     -0.845730000
C       -4.247933000      0.747758000     -2.334025000
C       -2.355906000     -1.365707000     -2.077107000
C       -1.442929000      1.007268000     -3.030657000
O        2.342775000      2.279722000     -2.669146000
O        0.781338000     -1.495985000     -3.940574000
O        2.086481000     -3.374248000     -0.419362000
O        5.142631000     -1.234482000     -2.915891000
O        3.883445000      3.192854000     -0.213366000
O        7.076750000      0.279057000     -0.453391000
O        4.654073000      1.049568000      3.418653000
O        4.467302000     -2.694956000      1.345920000
O        0.841052000      3.047541000     -0.067212000
O        1.517948000     -2.444884000      2.452209000
O        1.389564000      1.509866000      3.794315000
O       -1.429209000      2.669327000      2.282336000
O       -1.253485000     -1.119863000      3.960679000
O       -0.891374000     -3.035521000      0.251268000
O       -4.429193000      2.705860000      1.453727000
O       -4.530142000     -1.028472000      3.557167000
O       -7.091063000     -0.256316000     -0.242303000
O       -3.913594000     -3.191762000     -0.089469000
O       -2.266116000      3.359176000     -0.575707000
O       -5.238916000      0.927304000     -2.873211000
O       -2.248123000     -2.421309000     -2.495604000
O       -0.894672000      1.367256000     -3.968343000
53
[Cu(m-H)2{Ru3(CO)11}2]�
Ru      -3.967706000      0.348236000     -1.019473000
C       -4.723572000     -0.300817000     -2.612089000
O       -5.213765000     -0.697812000     -3.563913000
C       -4.888624000      2.003785000     -0.831332000
O       -5.443234000      2.998802000     -0.776479000
C       -2.454689000      1.082914000     -1.974313000
O       -1.662343000      1.589508000     -2.616909000
C       -5.181435000     -0.620317000      0.113629000
O       -5.978604000     -1.152515000      0.733827000
Ru      -2.534735000      0.160089000      1.433295000
Ru      -2.048138000     -1.668633000     -0.760028000
C       -1.677215000     -1.965800000     -2.563062000
O       -1.422590000     -2.156127000     -3.658370000
C       -3.578288000     -2.825828000     -0.721083000
O       -4.430374000     -3.579328000     -0.813263000
C       -0.907108000     -2.999696000     -0.094684000
O       -0.300838000     -3.890883000      0.282241000
C       -1.960679000      1.844308000      0.671619000
O       -1.693190000      2.908566000      0.349660000
C       -3.949698000      0.963044000      2.392174000
O       -4.777787000      1.432959000      3.021546000
C       -1.284366000      0.119233000      2.848701000
O       -0.631931000      0.137725000      3.786048000
C       -3.012819000     -1.668606000      1.791886000
O       -3.330512000     -2.662214000      2.273280000
H       -0.843828000     -0.554788000     -1.023024000
Cu       0.019013000     -0.136507000      0.402475000
Ru       3.940294000      0.411461000     -1.225289000
C        4.650425000      1.934714000     -2.064094000
O        5.114009000      2.853676000     -2.558690000
C        4.810631000     -0.989585000     -2.176508000
O        5.332632000     -1.795296000     -2.792136000
C        2.375138000      0.464145000     -2.361214000
O        1.550950000      0.490822000     -3.147083000
C        5.239376000      0.431251000      0.192862000
O        6.087216000      0.444252000      0.957307000
Ru       2.629111000     -1.004147000      0.867544000
Ru       2.078120000      1.785111000      0.345586000
C        1.623816000      3.169512000     -0.819316000
O        1.319264000      4.019137000     -1.516649000
C        3.643373000      2.658311000      1.028501000
O        4.515505000      3.298417000      1.392189000
C        1.010826000      2.368804000      1.770714000
O        0.450235000      2.808171000      2.663499000
C        1.971972000     -1.802614000     -0.767973000
O        1.652844000     -2.408219000     -1.684274000
C        4.038962000     -2.250707000      1.022231000
O        4.869743000     -3.019924000      1.165679000
C        1.433969000     -1.860970000      2.054038000
O        0.820267000     -2.464642000      2.804953000
C        3.199161000      0.174885000      2.275352000
O        3.577560000      0.647261000      3.251268000
H        0.837740000      1.077536000     -0.505007000
51
[AgRu6(CO)22]�
Ag       0.000000000      0.000000000     -1.281404000
Ru       0.442665000      2.720821000     -1.611375000
Ru      -0.185180000      4.244894000      0.772909000
Ru       0.218816000     -1.460177000      1.098574000
C        2.203370000      2.280329000     -0.971526000
C        0.777194000      1.813209000     -3.228498000
C        0.831027000      4.471115000     -2.210781000
C       -1.446744000      2.773507000     -1.973495000
C       -0.264152000      6.047320000      0.192630000
C       -2.074848000      3.971865000      0.517105000
C        1.729131000      4.285429000      0.973765000
C       -0.431176000      4.413280000      2.625182000
C       -1.582515000     -1.491552000      1.752483000
C        1.998227000     -1.151195000      0.451692000
C        0.831473000     -1.348861000      2.815433000
O        3.293896000      2.030340000     -0.751129000
O        1.006085000      1.395580000     -4.268917000
O        1.092473000      5.484447000     -2.669239000
O       -2.533676000      2.805963000     -2.318416000
O       -0.346348000      7.155745000     -0.069511000
O       -3.211641000      3.943207000      0.438530000
O        2.847592000      4.429190000      1.138163000
O       -0.564498000      4.569916000      3.747800000
O       -2.616433000     -1.482022000      2.237019000
O        3.074468000     -0.928794000      0.139126000
O        1.237740000     -1.294632000      3.886170000
Ru      -0.442665000     -2.720820000     -1.611375000
Ru       0.185179000     -4.244893000      0.772910000
Ru      -0.218815000      1.460177000      1.098574000
C       -2.203369000     -2.280328000     -0.971525000
C       -0.777193000     -1.813208000     -3.228498000
C       -0.831028000     -4.471114000     -2.210781000
C        1.446744000     -2.773508000     -1.973494000
C        0.264152000     -6.047319000      0.192630000
C        2.074847000     -3.971864000      0.517107000
C       -1.729132000     -4.285429000      0.973765000
C        0.431175000     -4.413281000      2.625183000
C        1.582516000      1.491552000      1.752482000
C       -1.998226000      1.151196000      0.451693000
C       -0.831471000      1.348860000      2.815434000
O       -3.293895000     -2.030338000     -0.751128000
O       -1.006084000     -1.395580000     -4.268917000
O       -1.092474000     -5.484446000     -2.669239000
O        2.533677000     -2.805964000     -2.318415000
O        0.346347000     -7.155744000     -0.069512000
O        3.211640000     -3.943206000      0.438533000
O       -2.847593000     -4.429189000      1.138162000
O        0.564496000     -4.569919000      3.747801000
O        2.616435000      1.482022000      2.237019000
O       -3.074467000      0.928795000      0.139127000
O       -1.237738000      1.294629000      3.886170000
44
[AuRu5(CO)19]�
Au       8.745045000      3.438519000      3.218363000
Ru       9.278110000      2.613218000      5.701636000
Ru       8.670004000      5.687504000      4.769711000
Ru       8.780921000      0.744954000      3.213633000
C        7.434862000      2.498433000      6.249462000
C        9.827823000      2.519245000      7.476019000
C       11.095874000      2.937951000      5.127642000
C        9.366152000      0.667174000      5.320744000
C        8.803643000      5.433684000      6.630223000
C        6.838788000      5.078088000      4.689707000
C       10.558090000      5.975870000      4.556434000
C        8.227678000      7.514380000      4.734867000
C       10.647164000      0.877425000      2.756594000
O        6.365831000      2.413657000      6.631375000
O       10.173928000      2.435538000      8.563424000
O       12.181018000      3.109704000      4.831420000
O        9.632478000     -0.288370000      5.948204000
O        8.844947000      5.506122000      7.772995000
O        5.740960000      4.772942000      4.697290000
O       11.672469000      6.210607000      4.498253000
O        7.950231000      8.621718000      4.780067000
O       11.755107000      0.920820000      2.499162000
Ru       8.231713000      2.604576000      0.732149000
Ru       8.761328000      5.691020000      1.670095000
C       10.076359000      2.539930000      0.179756000
C        7.682714000      2.506628000     -1.042226000
C        6.406203000      2.877005000      1.308410000
C        8.195971000      0.656305000      1.105020000
C        8.640172000      5.448772000     -0.192365000
C       10.606976000      5.126610000      1.749444000
C        6.864836000      5.921415000      1.879646000
C        9.152319000      7.529555000      1.722026000
C        6.911729000      0.823390000      3.670155000
O       11.146013000      2.483597000     -0.205481000
O        7.337909000      2.419731000     -2.129823000
O        5.316807000      3.017556000      1.605323000
O        7.954924000     -0.304845000      0.475981000
O        8.599825000      5.522071000     -1.334955000
O       11.711815000      4.847667000      1.741655000
O        5.743758000      6.122584000      1.935836000
O        9.398956000      8.644546000      1.688187000
O        5.802666000      0.835867000      3.926119000
C        8.806211000     -1.130572000      3.210948000
O        8.821210000     -2.269880000      3.209277000
43
[Ru5(CO)19]2�
Ru       9.294405000      2.704646000      5.513143000
Ru       8.622773000      5.526729000      4.699305000
Ru       8.777691000      0.903583000      3.211308000
C        7.531981000      2.495125000      6.239497000
C        9.971060000      2.803481000      7.221498000
C       11.080429000      3.040901000      4.872205000
C        9.466289000      0.758435000      5.249841000
C        8.509937000      5.475226000      6.564243000
C        6.966395000      4.594150000      4.417961000
C       10.505932000      5.885996000      4.642828000
C        7.953439000      7.266047000      4.499947000
C       10.602335000      1.115076000      2.667826000
O        6.533978000      2.357130000      6.781316000
O       10.407542000      2.767631000      8.286556000
O       12.194090000      3.176413000      4.659028000
O        9.803808000     -0.178279000      5.883539000
O        8.399164000      5.564556000      7.704589000
O        5.895218000      4.194245000      4.342243000
O       11.605037000      6.216242000      4.669434000
O        7.520257000      8.329148000      4.477635000
O       11.706571000      1.111399000      2.360316000
Ru       8.207636000      2.701504000      0.920771000
Ru       8.820303000      5.535851000      1.741637000
C        9.973450000      2.548113000      0.188114000
C        7.523827000      2.794173000     -0.785092000
C        6.415035000      2.979481000      1.569780000
C        8.090804000      0.750025000      1.172061000
C        8.938073000      5.498283000     -0.123143000
C       10.501238000      4.647986000      2.022092000
C        6.927405000      5.837214000      1.798698000
C        9.439657000      7.292248000      1.953299000
C        6.946717000      1.051057000      3.756054000
O       10.973754000      2.443066000     -0.356846000
O        7.086671000      2.752501000     -1.849688000
O        5.298511000      3.079842000      1.787100000
O        7.778712000     -0.192565000      0.534064000
O        9.048719000      5.593785000     -1.262965000
O       11.581664000      4.273949000      2.097707000
O        5.819007000      6.135286000      1.773265000
O        9.839668000      8.368093000      1.984358000
O        5.842839000      1.008068000      4.061904000
C        8.809867000     -0.958224000      3.204541000
O        8.829982000     -2.103469000      3.200537000
62
[Cu2Ru8(CO26)]2-
Ru       3.031886000      9.059247000     10.224062000
Ru       5.606497000      8.305818000      8.935132000
Ru       5.426565000     10.102372000     11.070422000
Ru       4.970161000      7.316975000     11.446517000
Ru       3.309615000     12.497693000      6.988946000
Ru       2.325996000     14.201005000      8.966536000
Ru       0.436778000     12.636331000      7.629045000
Ru       1.652339000     14.736465000      6.263871000
Cu       4.408605000     10.640837000      8.548412000
Cu       2.198588000     11.416584000      9.217006000
C        1.464551000      9.463685000     11.126013000
C        2.044102000      8.770686000      8.685058000
C        3.795713000     10.321659000     12.106725000
C        2.891880000      7.174992000     10.833828000
C        4.288751000      7.127374000      8.263953000
C        6.953545000      7.002605000      8.912799000
C        7.065812000      9.528520000      9.940028000
C        6.039178000      9.078075000      7.263173000
C        6.486939000     10.251871000     12.603210000
C        4.401030000      7.275940000     13.239125000
C        6.797965000      7.431863000     11.914574000
C        4.991521000      5.479357000     11.038564000
C        5.701321000     11.898862000     10.628449000
C        3.323410000     10.876453000      6.100505000
C        5.155899000     12.506960000      6.906956000
C        4.106580000     14.508332000      8.337952000
C        3.111071000     13.449181000      5.274178000
C        2.772311000     13.671292000     10.710609000
C        2.111338000     15.995284000      9.460143000
C        0.280576000     13.944513000      9.309259000
C       -0.370257000     11.224711000      8.587072000
C        0.680837000     11.621840000      6.051393000
C       -1.171104000     13.399448000      7.053118000
C        0.680270000     14.541973000      4.661101000
C        0.418522000     15.906124000      7.076935000
C        2.859817000     16.105584000      5.799789000
O        0.511097000      9.647927000     11.732100000
O        1.405686000      8.542993000      7.760265000
O        3.221167000     10.645433000     13.056145000
O        2.069413000      6.347143000     10.888038000
O        3.658928000      6.303036000      7.778353000
O        7.775711000      6.209287000      8.835086000
O        8.203172000      9.753513000      9.842385000
O        6.409251000      9.383417000      6.222004000
O        7.112259000     10.407152000     13.548269000
O        4.079088000      7.223826000     14.335879000
O        7.895137000      7.364956000     12.238095000
O        5.050694000      4.352559000     10.846826000
O        5.936378000     13.003687000     10.442220000
O        3.357467000      9.910752000      5.485368000
O        6.294260000     12.577719000      6.780715000
O        5.107780000     15.065550000      8.208428000
O        3.551802000     13.414219000      4.193729000
O        3.054353000     13.474720000     11.803016000
O        2.028519000     17.080618000      9.812427000
O       -0.539812000     14.299116000     10.054546000
O       -1.008164000     10.400167000      9.064383000
O        0.559745000     11.034976000      5.073380000
O       -2.187774000     13.797745000      6.706688000
O        0.066143000     14.500440000      3.696052000
O       -0.347516000     16.669492000      7.455822000
O        3.563460000     16.949942000      5.482066000
